# Supplementary material for: Overcoming chemotherapy resistance in low-grade gliomas: A computational approach
Source: PLoS Comput Biol. 2023 Nov 20;19(11):e1011208. doi: 10.1371/journal.pcbi.1011208 (PMC10695391; doi:10.1371/journal.pcbi.1011208)
Supplement: S1 File — Characteristics, MRIs dates, longitudinal volumetric data and information related to treatment. (XLSX) [file pcbi.1011208.s011.xlsx]

## Sheet: P1
Patient 1
MRIs		Treatment		Characteristics
Date	Volume (cm^3)	TMZ session 1		Sex	Male
2003-02-04	39.563	Start date	End date	Age at diagnostic	48
2003-10-14	47.519	2006-06-13	2006-10-15	Histology	Oligodendroglioma
2004-11-27	78.301	Number of doses	25	WHO grade	II
2005-05-10	104.479	TMZ session 2		Ki-67	0.05
2006-04-18	198.843	Start date	End date	Dataset	Bern
2006-08-28	126.268	2008-05-01	2008-07-01
2006-12-11	108.027	Number of doses	15
2007-03-21	97.271	Radiotherapy
2007-09-18	62.225	Start date	End date
2008-04-01	112.643	2008-09-15	2008-10-15
2008-11-11	114.5

## Sheet: P2
Patient 2
MRIs		Treatment		Characteristics
Date	Volume (cm^3)	TMZ session 1		Sex	Male
2004-06-08	47.363	Start date	End date	Age at diagnostic	55
2004-08-09	48.273	2004-10-15	2005-07-15	Histology	Oligodendroglioma
2005-04-09	39.471	Number of doses	50	WHO grade	II
2005-09-30	30.381	TMZ session 2		Ki-67	0.04
2006-04-05	30.731	Start date	End date	Dataset	Bern
2006-11-15	36.023	2010-06-01	2011-07-01
2007-06-12	28.698	Number of doses	74
2008-06-11	43.258
2009-06-12	45.7
2010-06-14	54.437
2011-08-29	63.292
2011-11-28	72.263
2012-03-27	82.957
2012-06-29	98.17

## Sheet: P3
Patient 3
MRIs		Treatment		Characteristics
Date	Volume (cm^3)	TMZ session 1		Sex	Male
2005-03-04	17.3	Start date	End date	Age at diagnostic	50
2006-03-02	24.6	2007-02-15	2007-07-15	Histology	Oligodendroglioma
2006-09-19	33.9	Number of doses	50	WHO grade	II
2007-02-13	44	TMZ session 2		Ki-67	0.03
2007-04-23	42.8	Start date	End date	Dataset	Bern
2007-07-18	37.9	2009-08-28	2010-05-14
2008-01-18	29.8	Number of doses	30
2008-07-18	28.3
2009-01-23	26.6
2009-07-20	38.1
2009-11-20	55.13
2010-05-26	73.4
2010-07-14	84.9

## Sheet: P4
Patient 4
MRIs		Treatment		Characteristics
Date	Volume (cm^3)	TMZ session 1		Sex	Male
2004-01-28	32.989	Start date	End date	Age at diagnostic	49
2004-04-21	34.954	2004-12-15	2005-11-15	Histology	Astrocytoma
2004-08-24	39.561	Number of doses	60	WHO grade	II
2004-12-02	35.111	TMZ session 2		Ki-67	0.03
2005-06-06	24.182	Start date	End date	Dataset	Bern
2005-12-05	29.329	2006-02-15	2006-04-15
2006-02-20	61.567	Number of doses	14
2006-04-20	96.01

## Sheet: P5
Patient 5
MRIs		Treatment		Characteristics
Date	Volume (cm^3)	TMZ session 1		Sex	Male
2004-11-11	34.962	Start date	End date	Age at diagnostic	59
2005-06-16	41.302	2006-04-25	2007-05-03	Histology	Oligodendroglioma
2005-11-29	44.11	Number of doses	70	WHO grade	II
2006-10-11	45.412	TMZ session 2		Ki-67	0.05
2007-04-24	45.229	Start date	End date	Dataset	Bern
2007-11-20	39.398	2010-06-22	2011-04-13
2008-05-15	21.932	Number of doses	55
2008-11-18	38.523	TMZ session 3
2011-04-06	42.217	Start date	End date
2011-10-12	46.352	2011-11-15	2011-11-29
2012-04-18	59.056	Number of doses	5
2012-08-27	57.498
2013-02-15	74.877
2013-06-14	76.897

## Sheet: P6
Patient 6
MRIs		Treatment		Characteristics
Date	Volume (cm^3)	TMZ session 1		Sex	Male
2018-05-02	150	Start date	End date	Age at diagnostic	39
2018-09-12	169	2018-09-17	2020-06-29	Histology	Diffuse astrocytoma
2019-01-16	123	Number of doses	120	WHO grade	II
2019-05-06	76	TMZ session 2		Ki-67	0.07
2019-08-26	60	Start date	End date	Dataset	Sevilla
2019-10-23	80	2020-07-24	2020-10-02
2020-02-03	92	Number of doses	15
2020-05-19	130	Radiotherapy
2020-07-13	170	Start date	End date
2020-09-17	239	2018-06-25	2018-08-07

## Sheet: P7
Patient 7
MRIs		Treatment		Characteristics
Date	Volume (cm^3)	TMZ session 1		Sex	Male
2013-09-20	104	Start date	End date	Age at diagnostic	37
2015-06-08	150	2015-08-25	2015-10-07	Histology	Diffuse astrocytoma
2015-11-09	156	Number of doses	32	WHO grade	II
2016-02-16	104	TMZ session 2		Ki-67	0.06
2016-05-23	93	Start date	End date	Dataset	Sevilla
2016-09-12	67	2015-11-20	2019-07-30
2016-12-28	62	Number of doses	245
2017-05-22	56	TMZ session 3
2017-09-07	54	Start date	End date
2018-01-16	50	2020-01-02	2020-04-02
2018-04-17	47	Number of doses	20
2018-09-05	48	Radiotherapy
2019-01-24	44	Start date	End date
2019-07-10	44	2015-08-25	2015-10-07
2020-02-05	56
