# Supplementary material for: Overcoming chemotherapy resistance in low-grade gliomas: A computational approach
Source: PLoS Comput Biol. 2023 Nov 20;19(11):e1011208. doi: 10.1371/journal.pcbi.1011208 (PMC10695391; doi:10.1371/journal.pcbi.1011208)
Supplement: S2 File — How it was determined. (ZIP) [file pcbi.1011208.s012.zip]

Archive with 6 entries (6 files):
- S2_File.zip/S2 File.pdf
- S2_File.zip/.DS_Store
- S2_File.zip/Activation_function.m
- S2_File.zip/Example2.pdf
- S2_File.zip/S2 File.tex
- S2_File.zip/Example1.pdf
