# Supplementary material for: Overcoming chemotherapy resistance in low-grade gliomas: A computational approach
Source: PLoS Comput Biol. 2023 Nov 20;19(11):e1011208. doi: 10.1371/journal.pcbi.1011208 (PMC10695391; doi:10.1371/journal.pcbi.1011208)
Supplement: S2 File — How it was determined. (ZIP) [file pcbi.1011208.s012.zip › S2_File.zip/Activation_function.m]

clearvars
clc
close all

%Relacionado con las ecuaciones
ti=0;
tf=1;
Vs0=5;
Vpi0=0;
Vp0=0;
E0=1;

%Parámetros
psi=0.3;
a1=0.22;
Parametros(1)=psi;
Parametros(2)=a1;

%-------------------------------------------------------------------------
                 %Resuelve modelo sin función de activación

[tsf,Ysf]=ode45(@(t,Y) ESF(t,Y,Parametros),[ti tf],[Vs0;Vp0;E0]);

Vssf=Ysf(:,1);
Vpsf=Ysf(:,2);
Esf=Ysf(:,3);
%-------------------------------------------------------------------------
                %Resuelve modelo con función de activación

[tcf,Ycf]=ode45(@(t,Y) ECF(t,Y,Parametros),[ti tf],[Vs0;Vpi0;Vp0;E0]);

Vscf=Ycf(:,1);
Vpi=Ycf(:,2);
Vpcf=Ycf(:,3);
Ecf=Ycf(:,4);
%-------------------------------------------------------------------------
                            %Gráficas
U=uipanel('BackgroundColor',[0.9608 0.9490 0.9490]);

T=tiledlayout(U,2,2);
T.Padding='compact';
T.TileSpacing = 'compact';
title(T,'Example 2','FontSize',16)

LW=1.2;

nexttile(T)
plot(tsf,Vssf,'Color',[0.1294    0.3490    0.4118],'LineWidth',LW)
hold on
plot(tcf,Vscf,'Color',[0.1922    0.5255    0.6196],'LineWidth',LW)
hold off
legend('Eqs 2','Eqs 1','FontSize',8)
title('\it V_S')
xlabel('Time (days)')
ylabel('Volume (cm^3)')
text(min(xlim),min(ylim)+0.06*diff(ylim),'\bf a)')
grid on

nexttile
plot(tcf,Vpi,'Color',[0.4941 0.1843 0.5569],'LineWidth',LW)
title('\it V_{PI}')
xlabel('Time (days)')
ylabel('Volume (cm^3)')
text(min(xlim),min(ylim)+0.95*diff(ylim),'\bf b)')
grid on

nexttile
plot(tsf,Vpsf,'Color',[0.8902    0.7216    0.0431],'LineWidth',LW)
hold on
plot(tcf,Vpcf,'Color',[0.9804    0.4627    0.0941],'LineWidth',LW)
hold off
legend('Eqs 2','Eqs 1','Location','Southeast','FontSize',8)
title('\it V_P')
xlabel('Time (days)')
ylabel('Volume (cm^3)')
ylim([0 max(Vpcf)+0.07*max(Vpcf)]);
text(min(xlim),min(ylim)+0.95*diff(ylim),'\bf c)')
grid on

nexttile
plot(tsf,Esf,'Color',[0.3412    0.7 0],'LineWidth',LW)
hold on
plot(tcf,Ecf,'Color',[0.3412    0.3294    0.3294],'LineWidth',LW)
hold off
legend('Eqs 2','Eqs 1','FontSize',8)
xlabel('Time (days)')
ylabel('Dimensionless')
title('\it E')
text(min(xlim),min(ylim)+0.06*diff(ylim),'\bf d)')
grid on


%Anotaciones
a1=annotation(U,'textarrow',[0.755 0.735],[0.16 0.1],'String',['Effect at' ...
    ' {\it V_{PI}} to {\it V_P} start'],'FontSize',8,'HeadWidth',7, ...
    'HeadLength',7);
a2=annotation(U,'ellipse',[0.442 0.374 0.025 0.03],'Color','r','LineWidth',LW);


%Para que se guarde bien en PDF
set(gcf, 'Position',  [10, 50, 750, 500])
%saveas(U,'Example2.pdf')
%-------------------------------------------------------------------------
%                              Funciones

%Ecuaciones sin la función f(E)
function dYdt=ESF(t,Y,Parametros)

%Variables
Vs=Y(1);
Vp=Y(2);
E=Y(3);

%Parámetros
psi=Parametros(1);
a1=Parametros(2);

%Ecuaciones
dVsdt=-psi*Vs.*E-a1*Vs.*E;
dVpdt=a1*Vs.*E;
dEdt=-8.3*E;

%Salida de la función
dYdt=[dVsdt;dVpdt;dEdt];
end

%Ecuaciones con la función f(E)
function dYdt=ECF(t,Y,Parametros)

%Variables
Vs=Y(1);
Vpi=Y(2);
Vp=Y(3);
E=Y(4);

%Parámetros
psi=Parametros(1);
a1=Parametros(2);

%Ecuaciones
dVsdt=-psi*Vs.*E-a1*Vs.*E;
dVpidt=a1*Vs.*E-7.5*Vpi.*(1-tanh((E-0.01)/0.01));
dVpdt=7.5*Vpi.*(1-tanh((E-0.01)/0.01));
dEdt=-8.3*E;

%Salida de la función
dYdt=[dVsdt;dVpidt;dVpdt;dEdt];
end
