# Supplementary material for: Overcoming chemotherapy resistance in low-grade gliomas: A computational approach
Source: PLoS Comput Biol. 2023 Nov 20;19(11):e1011208. doi: 10.1371/journal.pcbi.1011208 (PMC10695391; doi:10.1371/journal.pcbi.1011208)
Supplement: S2 File — How it was determined. (ZIP) [file pcbi.1011208.s012.zip › S2_File.zip/S2 File.tex]

% Template for PLoS
% Version 3.5 March 2018
%
% % % % % % % % % % % % % % % % % % % % % %
%
% -- IMPORTANT NOTE
%
% This template contains comments intended 
% to minimize problems and delays during our production 
% process. Please follow the template instructions
% whenever possible.
%
% % % % % % % % % % % % % % % % % % % % % % % 
%
% Once your paper is accepted for publication, 
% PLEASE REMOVE ALL TRACKED CHANGES in this file 
% and leave only the final text of your manuscript. 
% PLOS recommends the use of latexdiff to track changes during review, as this will help to maintain a clean tex file.
% Visit https://www.ctan.org/pkg/latexdiff?lang=en for info or contact us at latex@plos.org.
%
%
% There are no restrictions on package use within the LaTeX files except that 
% no packages listed in the template may be deleted.
% 
% Please do not include colors or graphics in the text.
%
% The manuscript LaTeX source should be contained within a single file (do not use \input, \externaldocument, or similar commands).
%
% % % % % % % % % % % % % % % % % % % % % % %
%
% -- FIGURES AND TABLES
%
% Please include tables/figure captions directly after the paragraph where they are first cited in the text.
%
% DO NOT INCLUDE GRAPHICS IN YOUR MANUSCRIPT
% - Figures should be uploaded separately from your manuscript file. 
% - Figures generated using LaTeX should be extracted and removed from the PDF before submission. 
% - Figures containing multiple panels/subfigures must be combined into one image file before submission.
% For figure citations, please use "Fig" instead of "Figure".
% See http://journals.plos.org/plosone/s/figures for PLOS figure guidelines.
%
% Tables should be cell-based and may not contain:
% - spacing/line breaks within cells to alter layout or alignment
% - do not nest tabular environments (no tabular environments within tabular environments)
% - no graphics or colored text (cell background color/shading OK)
% See http://journals.plos.org/plosone/s/tables for table guidelines.
%
% For tables that exceed the width of the text column, use the adjustwidth environment as illustrated in the example table in text below.
%
% % % % % % % % % % % % % % % % % % % % % % % %
%
% -- EQUATIONS, MATH SYMBOLS, SUBSCRIPTS, AND SUPERSCRIPTS
%
% IMPORTANT
% Below are a few tips to help format your equations and other special characters according to our specifications. For more tips to help reduce the possibility of formatting errors during conversion, please see our LaTeX guidelines at http://journals.plos.org/plosone/s/latex
%
% For inline equations, please be sure to include all portions of an equation in the math environment.  For example, x$^2$ is incorrect; this should be formatted as $x^2$ (or $\mathrm{x}^2$ if the romanized font is desired).
%
% Do not include text that is not math in the math environment. For example, CO2 should be written as CO\textsubscript{2} instead of CO$_2$.
%
% Please add line breaks to long display equations when possible in order to fit size of the column. 
%
% For inline equations, please do not include punctuation (commas, etc) within the math environment unless this is part of the equation.
%
% When adding superscript or subscripts outside of brackets/braces, please group using {}.  For example, change "[U(D,E,\gamma)]^2" to "{[U(D,E,\gamma)]}^2". 
%
% Do not use \cal for caligraphic font.  Instead, use \mathcal{}
%
% % % % % % % % % % % % % % % % % % % % % % % % 
%
% Please contact latex@plos.org with any questions.
%
% % % % % % % % % % % % % % % % % % % % % % % %

\documentclass[10pt,letterpaper]{article}
\usepackage[top=0.85in,left=2.75in,footskip=0.75in]{geometry}

% ADD BY AUTHORS TO JUSTIFY TEXT
\usepackage{ragged2e}
\usepackage{varwidth}
%\usepackage{tasks}

% amsmath and amssymb packages, useful for mathematical formulas and symbols
\usepackage{amsmath,amssymb}

% Use adjustwidth environment to exceed column width (see example table in text)
\usepackage{changepage}

% Use Unicode characters when possible
\usepackage[utf8x]{inputenc}

% textcomp package and marvosym package for additional characters
\usepackage{textcomp,marvosym}

% cite package, to clean up citations in the main text. Do not remove.
\usepackage{cite}

% Use nameref to cite supporting information files (see Supporting Information section for more info)
\usepackage{nameref}%,hyperref}

%hyperref

% line numbers
\usepackage[right]{lineno}

% ligatures disabled
\usepackage{microtype}
\DisableLigatures[f]{encoding = *, family = * }

% color can be used to apply background shading to table cells only
\usepackage[table]{xcolor}

% array package and thick rules for tables
\usepackage{array}

% create "+" rule type for thick vertical lines
\newcolumntype{+}{!{\vrule width 2pt}}

% create \thickcline for thick horizontal lines of variable length
\newlength\savedwidth
\newcommand\thickcline[1]{%
	\noalign{\global\savedwidth\arrayrulewidth\global\arrayrulewidth 2pt}%
	\cline{#1}%
	\noalign{\vskip\arrayrulewidth}%
	\noalign{\global\arrayrulewidth\savedwidth}%
}

% \thickhline command for thick horizontal lines that span the table
\newcommand\thickhline{\noalign{\global\savedwidth\arrayrulewidth\global\arrayrulewidth 2pt}%
	\hline
	\noalign{\global\arrayrulewidth\savedwidth}}


% Remove comment for double spacing
%\usepackage{setspace} 
%\doublespacing

% Text layout
\raggedright
\setlength{\parindent}{0.5cm}
\textwidth 5.25in 
\textheight 8.75in

% Bold the 'Figure #' in the caption and separate it from the title/caption with a period
% Captions will be left fied
\usepackage[aboveskip=1pt,labelfont=bf,labelsep=period,justification=raggedright,singlelinecheck=off]{caption}
\renewcommand{\figurename}{Fig}

% Use the PLoS provided BiBTeX style
\bibliographystyle{plos2015}

% Remove brackets from numbering in List of References
\makeatletter
\renewcommand{\@biblabel}[1]{\quad#1.}
\makeatother


% Header and Footer with logo
\usepackage{lastpage,fancyhdr,graphicx}
\usepackage{epstopdf}
%\pagestyle{myheadings}
\pagestyle{fancy}
\fancyhf{}
%\setlength{\headheight}{27.023pt}
%\lhead{\includegraphics[width=2.0in]{PLOS-submission.eps}}
\rfoot{\thepage/\pageref{LastPage}}
\renewcommand{\headrulewidth}{0pt}
\renewcommand{\footrule}{\hrule height 2pt \vspace{2mm}}
\fancyheadoffset[L]{2.25in}
\fancyfootoffset[L]{2.25in}
%\lfoot{\today}

%% Include all macros below

\newcommand{\lorem}{{\bf LOREM}}
\newcommand{\ipsum}{{\bf IPSUM}}

\renewcommand{\thetable}{S1 File \arabic{table}}

%% END MACROS SECTION


\begin{document}
	
	\begin{adjustwidth}{-1.75in}{0in}
		\centering
	{\LARGE {\bf Explanation of the activation function $f(E)$}} \\ \vspace*{1cm}
	
	\justify
	As stated in the ``Formulation of the mathematical model'' paper section, a temporary compartment $V_{PI}$ was added in order to prevent one single TMZ dose from producing fully resistant cell volume $V_R$. This can happen due to iterative nature of typical numerical methods used to approximate the solution of ordinary differential equations. The desired biological behavior that we sought to describe is a two steps process in which a number of sensitive cells first transform to a reversible persister state under the effect of TMZ and then, if the exposure is repeated, transit to their fully resistant state. Consequently, the same dose application cannot trigger the same cell to transform to a persister and a resistant state. This forces us to inclue an intermediate persister population and an activation function $f(E)$ with the following characteristics: 
 
\vspace{0.5cm}

	\begin{center}
		\begin{varwidth}{\textwidth}
			\begin{enumerate}
				\item {\bf High concentrations of the drug $E$ should not allow the transit from $V_{PI}$ to $V_P$, i.e. there is a delay from the time of application of the drug to the moment in which cells fix their persister phenotype.} Sensitive cells cannot be transformed in resistant in a significative number with the application of a single TMZ dose. Due to the continuous approach of our model it is not possible to completely avoid that a single TMZ dose generates fully resistant cells, but this behavior has to be prevented. As patients received more than one dose, however, small deviations can be tolerated as the resistant cells appearing cannot be imputed to an individual application of the drug.
				\item {\bf The transition time to the fully persister phenotype $V_P$ must be lower than one day.} \textcolor{blue}{According to the usual TMZ application consisting of pills with a minimum uptake period of one day, at the time of application of a subsequent TMZ dose, the formed persisters should be already free to go back to sensitive or well transit to resistant as a function of the new applied dose concentration, that is, they should belong to the $V_P$ compartment. Therefore,} cells in the temporary $V_{PI}$ compartment have a time of one day to pass to the persister compartment $V_P$ so the transition to a fully resistant state can happen in the minimum spacing considered between doses. In other words, all the sensitive cells that become persister by a specific TMZ dose must be in the persister compartment $V_P$ one day after TMZ administration. Otherwise, cells that are supposed to be persister would not be affected by the next TMZ dose due to they are still in the $V_{PI}$ compartment.
			\end{enumerate} 
		\end{varwidth}
	\end{center}

	\vspace{0.3cm}
	 
	 With this considerations into account, $f(E)$ was selected by solving simplified versions of our model and adapt their behavior to the previous biological rules. As the drug concentration $E$ is eliminated very quickly in comparison to the tumor time evolution, a good approximation of the cell population dynamics, while the drug is present can be obtained by neglecting the terms that do not contain the effect $E$. Additionally, the term $-\alpha_2 V_P E$ is neglected in the simplified models so the exact amount of persister cells produced by one TMZ dose can be tracked. This way we arrive to the models   
	
	\begin{subequations}
	\begin{eqnarray}
		\frac{dV_S}{dt}&=& -\psi V_S E  -\alpha_1 V_S E \\ [5pt]
		\frac{dV_{PI}}{dt}&=& \alpha_1 V_S E  -V_{PI} f(E) \\ [5pt]
		\frac{dV_P}{dt}&=& V_{PI} f(E)\\ [5pt]
		\frac{dE}{dt} &=& -\lambda E
		\end{eqnarray}
	\label{System1}
	\end{subequations}
	
	
	\begin{subequations}
	\begin{eqnarray}
		\frac{dV_S}{dt}&=& -\psi V_S E  -\alpha_1 V_S E \\ [5pt]
		\frac{dV_P}{dt}&=& \alpha_1 V_S E\\ [5pt]
		\frac{dE}{dt} &=& -\lambda E 
	\end{eqnarray}
    \label{System2}
    \end{subequations}
	
  \vspace{0.3cm}   
  
  \noindent which are solved together with the initial conditions $V_{S}(0)=V_{S0}$, $V_{PI}(0)=V_{P}(0)=0$ and $E(0)=1$. Specific values were assigned to the parameters and to $V_{S0}$. The form of $f(E)$ that made system 1 (Eqs \ref{System1}) meet the two previous criteria was chosen. System 2 (Eqs \ref{System2}) was used to verifies criterion 2. The selected function was:  
  
  \begin{equation}
  	f(E)= 7.5 \left(1-\tanh\left(\frac{\scriptstyle E-0.01}{\scriptstyle 0.01}\right)\right).
  \end{equation}  
  
  This function satisfies both criteria regardless of parameters values and $V_{S0}$ (see Fig \ref{Fig1} and \ref{Fig2}).  
 
 \begin{figure}[!h]
 \begin{adjustwidth}{-1.75in}{0in}
 	\centering
 	\vspace*{-1cm}
 	\includegraphics[trim={0 6cm 0 5cm},clip,scale=0.6]{Example1}
 	\vspace*{-0.5cm}
 \end{adjustwidth}
 \begin{adjustwidth}{-5.5in}{-10cm}
 	\captionsetup{width=0.45\linewidth}
  \caption{{\bf The $f(E)$ selected satisfies the imposed biological criteria.} (a, c, d) Evolution of sensitive volume, persister volume and the effect, respectively, according to both systems of equations. b) Dynamic of $V_{PI}$ volume. The fulfillment of criteria 1 is indicated  with the black arrow in subplot d) and the fulfillment of criteria 2 with the red ellipse in subplot c). The curves in a) and d) overlap because cell dynamics are the same in both systems.$V_{S0}=20$ cm$^3$, $\psi=0.98$ cm$^3/$day, $\alpha_1=0.51$ cm$^3/$day and $\lambda=8.3$ day$^{-1}$.}
 \label{Fig1}
 \end{adjustwidth}
\end{figure}

\newpage
\begin{figure}[!h]
	\begin{adjustwidth}{-1.75in}{0in}
		\vspace*{-1cm}
		\centering
		\includegraphics[trim={0 6cm 0 5cm},clip,scale=0.6]{Example2}
		\vspace*{-0.5cm}
	\end{adjustwidth}
	\begin{adjustwidth}{-5.5in}{-10cm}
		\captionsetup{width=0.45\linewidth}
		\caption{{\bf The $f(E)$ selected satisfies the imposed biological criteria.} (a, c, d) Evolution of sensitive volume, persister volume and the effect, respectively, according to both systems of equations. b) Dynamic of $V_{PI}$ volume. The fulfillment of criteria 1 is indicated  with the black arrow in subplot d) and the fulfillment of criteria 2 with the red ellipse in subplot c). The curves in a) and d) overlap because cell dynamics are the same in both systems.$V_{S0}=5$ cm$^3$, $\psi=0.3$ cm$^3/$day, $\alpha_1=0.22$ cm$^3/$day and $\lambda=8.3$ day$^{-1}$.}
		\label{Fig2}
	\end{adjustwidth}
\end{figure}

\end{adjustwidth}

\end{document}
